# Supplementary material for: Phylogenetic analysis based on single-copy orthologous proteins in highly variable chloroplast genomes of Corydalis
Source: Sci Rep. 2022 Aug 20;12:14241. doi: 10.1038/s41598-022-17721-y (PMC9392791; doi:10.1038/s41598-022-17721-y)
Supplement: Supplementary file 2 — Supplementary Tables. [file 41598_2022_17721_MOESM2_ESM.xlsx]

## Sheet: supplementary table 1
Suplementary table 1: Pseudogenes and lost genes in the Corydalis plastomes.
		ndhJ	ndhK	ndhC	ndhB	ndhF	ndhD	ndhE	ndhG	ndhI	ndhH	ndhA	accD	clpP	trnV-UAC
Corydalis pinnata	Corydalis	+	+	+	+	+	+	+	+	+	+	+	0	0	0	158399
Corydalis mucronata		+	+	+	+	+	+	+	+	+	+	+	0	0	0	159803
Corydalis hsiaowutaishanensis		+	+	+	+	+	+	+	+	+	+	+	0	0	+	185000
Corydalis sheareri	Rapiferae	+	+	+	+	+	+	+	+	+	+	+	0	0	0	161105
Corydalis bungeana		+	+	+	+	+	+	+	+	+	+	+	+	+	0	164
Corydalis shensiana		+	+	+	+	+	+	+	+	+	+	+	+	+	0	153
Corydalis trisecta		+	+	+	+	+	+	+	+	+	+	+	+	+	+	168
Corydalis conspersa		0	0	0	0	0	ψ	ψ	+	ψ	ψ	0	0	+	+	184
Corydalis davidii	Fasciculatae	0	0	0	ψ	0	ψ	ψ	0	0	ψ	0	0	+	+	164
Corydalis adunca	Cremnocapnos	+	+	ψ	ψ	ψ	ψ	+	+	ψ	ψ	ψ	0	+	+	195
Corydalis saxicola	Sophorocapnos	+	+	+	+	+	+	+	+	+	+	+	0	+	+	187
Corydalis fangshanensis		+	+	+	+	+	+	+	+	+	+	+	0	+	+	189
Corydalis tomentella		+	+	+	+	+	+	+	+	+	+	ψ	0	+	0	186
Corydalis edulis		+	+	+	+	+	+	+	+	+	+	+	0	+	0	163
Corydalis inopinata		0	ψ	ψ	ψ	ψ	ψ	+	ψ	0	ψ	ψ	0	+	0	178

## Sheet: supplementary table 2
Suplementary table 2: Length of exons and introns in genes with introns in the chloroplast genome of three newly sequenced Corydalis Plastomes.
species	Gene	Location	Exon I (bp)	Intron I (bp)	Exon II (bp)	Intron II (bp)	Exon III (bp)
Corydalis pinnata	trnL-UAA	LSC	35	481	50
	trnK-UUU	LSC	37	2488	35
	trnI-GAU	IR	37	928	35
	trnG-UCC	LSC	23	686	48
	trnA-UGC	IR	38	811	35
	rps12	IR	114	537	232		25
	rpoC1	LSC	430	752	1607
	rpl2	LSC-IR	409	668	437
	pafI	LSC	126	765	226	769	161
	ndhB	IR	777	715	756
	ndhA	SSC	551	1071	541
	atpF	LSC	144	721	403
Corydalis mucronata	trnL-UAA	LSC	35	479	50
	trnK-UUU	LSC	37	2480	35
	trnI-GAU	IR	37	937	35
	trnG-UCC	LSC	23	686	48
	trnA-UGC	IR	38	810	35
	rps12	IR	114	537	232		25
	rpoC1	LSC	430	757	1607
	rpl2	LSC-IR	409	662	437
	pafI	LSC	126	768	226	770	154
	ndhB	IR	756	715	777
	ndhA	SSC	551	1060	541
	atpF	LSC	144	722	403
	ycf2	IR	572	447	5470
Corydalis sheareri	trnL-UAA	LSC	35	446	50
	trnK-UUU	LSC	37	2474	35
	trnI-GAU	IR	37	928	35
	trnA-UGC	IR	38	806	35
	rps12	IR	391	537	437		25
	rpoC1	LSC	430	757	1596
	rpl2	LSC-IR	391	662	437
	pafI	LSC	126	774	226	774	161
	ndhB	IR	777	716	756
	ndhA	SSC	551	1068	541
	atpF	LSC	144	713	403
